# Supplementary material for: Altering Nitrogen Sources Affects Growth Carbon Costs in Vachellia nilotica Growing in Nutrient-Deficient Grassland Soils
Source: Plants (Basel). 2021 Aug 25;10(9):1762. doi: 10.3390/plants10091762 (PMC8470937; doi:10.3390/plants10091762)
Supplement: Supplementary file 1 [file plants-10-01762-s001.zip]

Archive with 1 entries (1 files):
- plants-1331978-supplementary.pdf
